# Supplementary material for: Sharing Data and Transferring Samples Within Pediatric Clinical Studies: How to Overcome Challenges and Make Them a Science Opportunity
Source: Healthcare (Basel). 2024 Dec 6;12(23):2473. doi: 10.3390/healthcare12232473 (PMC11641694; doi:10.3390/healthcare12232473)
Supplement: Supplementary file 1 [file healthcare-12-02473-s001.zip]

Archive with 3 entries (3 files):
- EPIICAL Assent template.pdf
- EPIICAL DSA MTA template.pdf
- EPIICAL Informed consent template.pdf
